# Supplementary material for: zfh2 controls progenitor cell activation and differentiation in the adult Drosophila intestinal absorptive lineage
Source: PLoS Genet. 2019 Dec 16;15(12):e1008553. doi: 10.1371/journal.pgen.1008553 (PMC6936859; doi:10.1371/journal.pgen.1008553)
Supplement: S2 File — The numerical values presented in each of the main figure (Figs 1–7) are reported here. (XLSX) [file pgen.1008553.s008.xlsx]

## Sheet: Fig 2B
		Control	UASzfh2	UASzfh2RNAi50643	UASzfh2RNAiSp				Control	UASzfh2	UASzfh2RNAi50643	UASRNAiSp
		27.068	26.699	12.559	41.128				85.045	62.047	33.561	33.779
		46.787	41.551	10.54	51.049				66.139	101.706	28.33	73.828
		23.417	30.451	16.598	24.763				63.716	160.318	51.764	55.16
		14.809	58.248	32.496	34.001				47.597	207.999	69.363	37.43
		47.568	15.684	25.31	29.477				54.792	101.954	95.211	52.333
		34.177	24.914	30.072	27.114				32.748	141.819	56.568	51.918
		33.685	58.343	25.826	37.836				23.108	147.887	58.755	34.219
		24.172	41.803	30.87	41.085				48.09	193.396	58.886	37.775
		27.586	43.198	27.491	27.369				76.466	48.078	30.758	54.684
		36.194	24.549	27.284	19.101				71.423	46.597	36.75	24.426
		15.405	21.012	40.017	38.665				62.474	71.186	44.511	35.439
		37.068	77.009	25.355	26.587				24.19	94.851	29.547	55.495
		26.141	72.26	21.358	23.695				92.651	53.636	33.759	36.239
		31.406	40.284	61.222	21.391				102.365	59.606	43.896	53.809
		35.52	39.823	43.546	28.145				54.513	201.654	59.453	26.801
		28.305	35.248	34.094	38.061				74.219	71.08	38.853	30.239
		71.878	39.909	35.65	18.927				35.633	96.743	29.817	22.536
		66.926	42.807	21.865	17.322				70.604	55.491	48.144	37.56
		17.788	40.307	36.495	19.21				54.4	74.258	26.997	39.852
		28.41	39.861	25.817	14.992				100.411	56.263	36.527	36.621
		26.388	30.034	24.16	22.87				168.304	140.402	32.845	69.152
		31.579	37.264	28.781	29.793				121.416	136.386	47.013	48.033
		19.986	33.879	23.172	35.204				60.907	142.379	35.092	27.976
		46.24	16.256	13.068	26.228				92.604	197.048	43.81	45.78
		28.122	26.267	26.917	15.724				128.706	32.722	44.909	16.265
		22.517	38.011	27.985	26.451				67.957	80.665	38.332	29.578
		49.871	56.448	30.726	29.753				80.018	49.23	62.183	21.723
		35.788	32.285	41.041	26.214				75.792	74.013	54.265	33.482
		40.972	34.209	40.834	34.831				121.583	133.98	74.291	43.639
		56.426	43.254	29.458	37.354				88.561	113.445	42.554	40.28
		53.954	44.589	18.72	24.738				101.659	51.664	30.542	27.256
		73.746	25.247	37.504	15.313				108.392	123.943	30.443	38.528
		40.446	72.233	19.523	45.645				16.573	86.261	18.079	25.171
		22.117	65.093	13.904	18.389				54.234	87.378	34.745	14.568
		35.355	41.695	18.618	15.141				33.306	262.101	28.158	50.214
		39.969	46.381	21.079	12.434				44.796	78.493	46.83
		37.105	39.336	47.101	32.877				60.206	93.917	39.442
		47.354	41.185	41.74	20.649				40.6	107.826	131.139
		48.566	34.348	43.048					76.574	109.054	44.538
		37.418	32.26	68.098					63.753	121.145	37.984
		57.195	66.623	26.821					143.066	139.021	44.904
		66.337	44.628	45.378					129.424	138.241	42.412
		52.919	31.717	37.237					159.96	81.069	25.961
		36.391	31.765	32.64						102.865	29.998
		47.279	50.137	38.827						56.185
		25.713	56.086	36.505						197.068
		32.652	43.934	23.446						133.974
		21.008	35.042	23.919						240.962
		37.198	43.568	15.717
		43.695	48.531	30.429
		52.31	46.574	33.142
		39.18	58.204
		46.391	38.377
		38.303	29.477
		70.907	50.93
		60.532	44.614
			53.738
			66.498
			84.602
			98.24
			52.94
			55.261
			39.85
			58.079
			60.038
			44.578
Average		39.2186	44.5192	30.2746	27.6191				76.2552	111.625	44.8163	38.9082
										0.000403259	4.30489e-06	6.09023e-08
ttest			0.0571108	0.000628926	1.55558e-05

## Sheet: Fig2D
			Control	UASzfh2	UASzfh2RNAi50643	UASzfh2RNAi13305				Control	UASzfh2	UASzfh2RNAi50643
			29.863	64.441	54.825	62.987				407.071	338.258	104.587
			45.144	45.629	51.357	40.733				288.312	1446.88	197.387
			64.265	26.975	27.699	60.821				730.936	491.359	364.184
			54.411	43.811	28.148	31.064				321.182	448.106	428.823
			42.429	98.607	31.32	19.61				624.706	446.511	176.009
			27.919	239.829	29.449	23.338				274.824	409.893	353.505
			36.662	142.2	40.321	15.134				421.296	146.67	291.502
			39.866	169.453	28.022	18.128				449.44	853.861	507.715
			26.176	81.455	35.175	28.971				437.184	497.7	333.623
			49.131	276.855	51.568	18.571				445.109	271.675	273.301
			66.375	29.313	28.835	26.662				256.889	377.508	338.779
			51.336	73.395	27.082	46.539				1102.71	480.066	237.984
			86.364	77.43	101.033	15.497				290.779	1241.83	283.563
			48.85	96.536	44.989	20.721				375.811	1963.73	187.421
			62.803	54.875	33.216	21.772				421.34	1415.93	288.32
			38.537	58.51	39.047	30.245				423.996	620.576	1057.31
			33.795	45.653	31.527	23.97				482.711	983.448	135.194
			50.041		18.767	28.726				463.593	286.809	526.368
			28.697		16.727	25.179				315.852	667.54	470.715
			32.683		18.926	43.995				218.565	551.635	248.559
			29.983		31.256	29.028				130.983	486.958	337.236
			26.759		20.168	30.078				419.203	1005.78	364.711
			55.837		39.636	36.09				486.449	535.154	512.279
					33.057					261.808	748.124	305.389
					36.095					249.785	1267.4	322.542
					49.776					439.494	1458.17	391.397
					21.937					455.283	2170.18	200.348
					35.097					768.565		369.722
					37.645					466.324		232.097
					34.953					325.264		335.554
					29.077					245.044		384.902
					24.109					340.757		332.003
					24.157							252.031
												332.815
												347.607
												464.524
	Average		44.6924	95.5863	34.9999	30.3417						120.354
				0.0107225	0.0187346	0.00147449						293.499
												273.545
												253.37
									Average	416.914	800.435	330.769
											0.001134	0.0403035

## Sheet: Fig3B
	Surcose	DSS
	0.417	0.362
	0.362	0.439
	0.193	0.389
	0.596	0.439
	0.722	0.441
	0.59	0.229
	0.48	0.437
	0.621	0.387
	0.513	0.296
	0.781	0.348
	0.331	0.574
	0.693	0.484
	0.811	0.575
	0.676	0.423
	0.824	0.169
	0.73	0.225
	0.749	0.201
		0.567
		0.493
		0.45
		0.506
		0.404
Average	0.593471	0.401727
		0.000949373

## Sheet: Fig3C
		Sucrose	DSS
		1	1
		1	1		Mann Whitney test p value of 0.03
		1	1
		1	2
		1	1
		1	2
		1	2
		3	2
		1	2
		1	2
		2	1
		2	1
		1	4
		1	2
		2	2
		2	1
		2	2
			2
			4
			4
			4
			4
			2

## Sheet: Fig3E
				S	DSS	S	DSS	S	DSS
				0.732	0.605	0.816	0.456	0.427	0.687
				0.592	0.378	0.674	0.281	0.29	0.62
				0.588	0.378	0.349	0.578	0.681	0.587
				0.531	0.272	0.684	0.568	0.651	0.666
				0.629	0.619	0.428	0.435	0.559	0.652
				0.722	0.212	0.621	0.546	0.803	0.76
				0.294	0.603	0.475	0.691	0.58	0.46
				0.285	0.342	0.52	0.555	0.6	0.423
				0.501	0.354	0.557	0.664	0.618	0.461
				0.708	0.644	0.728	0.521	0.76	0.754
				0.183	0.275	0.655	0.497	0.689	0.712
				0.768	0.44	0.354	0.555	0.544	0.725
				0.386	0.512	0.315	0.673	0.376	0.538
				0.613	0.574	0.812	0.294	0.572	0.461
				0.495	0.394		0.687	0.713	0.758
				0.741	0.431		0.435		0.414
				0.487	0.496		0.603		0.449
				0.512	0.754		0.489		0.346
				0.551	0.229		0.401		0.629
				0.692	0.459				0.448
				0.599	0.625				0.381
				0.51	0.467
				0.42	0.508
				0.41	0.323
				0.405	0.498
				0.365	0.303
				0.558	0.575
				0.361	0.608
				0.51	0.67
				0.684	0.613
				0.78	0.531
				0.78	0.467
				0.587	0.632
					0.537
					0.273
					0.307
					0.364
					0.217
					0.312
					0.39
					0.478
					0.487
					0.413
					0.372
					0.432
					0.348
					0.29
					0.466
					0.481
					0.662

## Sheet: Fig3F
			GBEw			GBEGD			GBETrip
			S	DSS		S	DSS		S	DSS
			Type	Type		Type	type		Type	Type
			1	1		1	1		1	1
			1	1		1	1		1	1
			2	1		1	1		2	1
			1	2		1	1		1	1
			2	1		1	1		1	1
			2	1		1	1		1	1
			2	1		2	1		1	1
			2	1		1	1		1	1
			1	2		1	1		1	1
			1	1		1	1		1	1
			1	1		1	1		1	1
			1	1		1	2		1	1
			1	1		1	1		1	1
			1	2		2	1		1	2
			1	2		1	1		1	1
			1	1		1	1		1	1
			1	2		1	1		1	2
			1	2		1	1		1	1
			2	2		1	1		1	1
			2	1		1	1		1	1
			1	1		1	1		1	2
			1	1		2	2			1
			1	1			1			1
			1	1			1			1
			1	1			1			1
			1	1			1			1
			1	1			1			1
			2	2						1
			2	2						1
			1	2
			1	2
			1	2
			1	1
			1	1
			1	2
			1	1
			1	1
				1
				1
				1
				1
				1
				2
				2
				2
				1
				2
				2
				2
				1
				1
				2
				2
				2
				2
				1
				3
				3
				2
				1
				3
				3
				3
				2

## Sheet: Fig3H
			GBEG80ts
			Control	UAS-zfh2EAB
			0.4	0.268
			0.354	0.135
			0.281	0.372
			0.362	0.179
			0.267	0.146
			0.564	0.202
			0.636	0.282
			0.253	0.318
			0.298	0.136
			0.497	0.32
			0.511	0.139
			0.547	0.179
			0.227	0.227
			0.284	0.21
			0.51	0.234
			0.19	0.08
			0.109	0.157
			0.163	0.171
			0.466	0.272
			0.397	0.185
			0.456	0.332
			0.169	0.192
			0.476	0.638
			0.389	0.118
			0.233	0.276
			0.14	0.216
			0.381	0.221
			0.152
		Average	0.346857	0.229815
		ttest		0.00144842

## Sheet: Fig3I
			GBEG80ts
			Control	UAS-zfh2EAB
			1	1
			2	2
			1	2
			1	2
			1	1			Manning test p value of 0.03
			1	2
			1	2
			1	2
			1	1
			1	1
			2	1
			2	2
			2	2
			1	2
			1	1
			2	1
			1	2
			1	1
			1	2
			1	2
			1
			1
			1
			1
			1

## Sheet: Fig4A
			Sucrose	DSS		Sucrose	DSS
			0	0		0	0
			0.25	0		0	0
			0.2	0		0	0
			0	0.833333		0	0
			0	0.152778		0.090909	0
			0	0.72		0	0
			0.114286	0.266667		0	1.27778
			0	1.4		0.2	0
			0	0.033333		0	0.285714
			0	0.145833		0.666667	0.285714
			0	1.125		0.1	0.461538
			0	0.931034		0	0
			0.238095	0.470588		0	0
			0	0.105263			0
				0.68
				0.6
		Average	0.0573129	0.466489		0.081352	0.165053

## Sheet: Fig4B
			S	DSS	S	DSS	S	DSS	S	DSS
			8	53	0	42	1	41	2	44
			6	28	5	25	0	55	0	26
			16	59	5	53	3	43	1	19
			0	29	0	22	0	39	1	35
			1	69	0	39	2	55	2	41
			7	58	54	22	2	32	1	34
			0	88	2	48	2	34	0	18
			8	69	1	14	0	37	3	41
			4	21	2	12	0	27	5	35
			7	30	0	22	0	35	5	41
			1	57	4	18			0	27
			0	81	5	48			0	65
			0	26	1					62
			0	24	2					51
			4	107	16					46
			0	70						67
			3	135						34
			0							66
		Averag	3.61111	59.0588	6.46667	30.4167	1	39.8	1.66667	41.7778
						0.00337135		0.0301181		0.0547979

[truncated: 13 more sheets: Fig4C, Fig5A, Fig5B, Fig5C, Fig5D, Fig5E, Fig5F, Fig6A, Fig6B, Fig6c, Fig6D, Fig6E, Fig6F]
