# Supplementary material for: zfh2 controls progenitor cell activation and differentiation in the adult Drosophila intestinal absorptive lineage
Source: PLoS Genet. 2019 Dec 16;15(12):e1008553. doi: 10.1371/journal.pgen.1008553 (PMC6936859; doi:10.1371/journal.pgen.1008553)
Supplement: S3 File — The numerical values presented in each of the supplementary figures (S1–S6 Figs) are reported here. (XLSX) [file pgen.1008553.s009.xlsx]

## Sheet: SupFig1B
			S6h	DSS6h	S18h	DSS18h	S40h	DSS40
			0.948933	1.49033	1.17398	0.836488	0.923701	0.876241
			3.60193	0.977719	1.5807	0.214957	0.9552	1.63305
			1.71648	0.568961	0.959325	0.854183	0.708986	3.26692
			1.12544	1.49024	0.627478	1.42066	1.71905	1.28046
			0.910251	1.33726	1.19665	0.433433	3.13367	1.31756
			3.11394	1.3192	0.744106	0.951138	1.05983	0.862121
			1.2856	2.26929	2.30463	0.525658	1.33068	2.17969
			0.899979	1.17294	0.707166	1.46731	0.452502	1.28523
			0.556221	0.649381	2.01667	1.09542	0.96029	1.89131
			0.468188	1.24344	1.06803	1.66363	0.759527	1.2159
			1.68515	0.364667	0.364278	1.42245	4.19943	0.9559
			0.555731	1.08157	1.10439	2.42895	0.898926	1.30996
			0.294546	0.984019	2.38224	1.02865	0.705208	0.587832
			0.446124	1.1507	0.634955	0.702394	1.5705	0.54573
			0.871675	0.919628	0.534435	0.971749	0.643294	0.536706
			0.956337	1.15008	1.85817	0.81901	0.792164	2.10171
			1.15414	1.16511	1.34741	0.274549	0.94276	0.477983
			0.614083	0.603812	2.39408	0.720449	1.19517	1.39745
			1.16999	1.12446	1.05234	1.51255	1.90126	0.909535
			0.248506	0.833398	1.15823	1.0304	1.98395	1.21743
			0.06177	1.38067	2.97445	1.81151	0.454738	0.375753
			0.283135		1.86032	4.09248	1.12751	1.21813
			0.741427		1.4823		0.739067	1.0531
			0.671313		0.619005			0.764506
			1.2139					0.508129
			2.00495					1.51675
			0.819613					0.372989
								1.46909
								0.766211

## Sheet: SupFig1c
		ISCs6h	ISCDSS6h	EBS6h	EBDSS6h	ISC18hS	ISC18hDSS	EB18hS	EB18hDSS	ISC40hS	ISC40hDSS	EB40hS	EB40hDSS
		15.744	12.734	14.94	27.656	10.461	26.365	12.281	22.054	18.729	36.369	17.3	31.868
		5.386	15.795	19.4	10.751	10.384	28.843	16.414	6.2	18.683	20.226	17.846	33.03
		10.338	12.33	17.745	8.993	12.858	28.721	12.335	24.533	28.033	9.325	19.875	30.464
		11.304	15.674	12.722	20.616	20.678	21.502	12.975	30.547	10.13	23.886	17.414	30.585
		14.73	11.694	13.408	17.47	12.535	32.381	15	14.035	10.436	27.211	32.703	35.852
		4.432	12.381	13.801	19.668	23.752	11.031	17.674	10.492	26.945	48.1	28.557	41.468
		10.21	14.044	13.126	17.056	12.008	33.206	27.674	17.455	20.691	25.199	27.533	54.926
		9.748	14.316	8.773	16.664	30.478	22.118	21.553	32.454	26.643	29.401	12.056	37.787
		16.035	8.435	8.919	11.22	13.076	18.413	26.37	20.17	22.337	26.533	21.45	50.182
		12.794	12.469	5.99	9.955	23.137	19.407	24.711	32.286	15.22	25.174	11.56	30.609
		6.114	10.458	10.303	6.141	28.772	22.294	10.481	31.712	3.495	37.551	14.677	35.895
		13.933	12.66	7.743	9.348	20.29	10.141	22.408	24.632	17.126	35.553	15.395	46.573
		21.562	9.712	6.351	13.854	7.681	43.042	18.298	44.275	15.879	42.126	11.198	24.763
		14.357	11.497	6.405	11.591	30.662	49.794	19.469	34.975	24.85	56.167	39.027	30.652
		9.437	14.001	8.226	10.378	26.136	29.379	13.968	28.549	16.501	46.327	10.615	24.864
		9.413	15.386	9.002	12.299	10.484	34.56	19.481	28.305	23.966	20.361	18.985	42.793
		11.074	10.637	12.781	12.307	10.279	49.616	13.85	13.622	24.511	18.486	23.108	8.836
		14.542	10.529	8.93	8.553	7.024	35.743	16.816	25.751	30.046	19.019	35.91	26.578
		9.971	12.837	11.666	15.278	16.681	24.821	17.554	37.543	23.03	32.112	43.786	29.207
		24.426	8.381	6.07	14.952	17.658	20.56	20.452	21.185	17.135	20.848	33.995	25.381
		13.016	17.428	0.804	13.242	10.92	20.394	32.481	36.944	27.418	42.017	12.468	15.788
		29.576		8.374		13.323	6.12	24.785	25.046	9.709	24.935	10.947	30.374
		13.501		10.01		14.462	0	21.437	19.169	16.533	63.822	12.219	67.211
		19.584		13.147		22.268		13.784			50.549		38.645
		15.507		18.824							79.958		40.629
		8.898		17.84							40.457		61.363
		33.722		27.639							67.498		25.176
											36.624		53.804
											32.123		24.613

## Sheet: SupFig2A
		ISC/Total				EB/Total				Prospero/Total
		Ctrl	UASzfh2RNAi50643	Sp		Ctrl	UASzfh2RNAi50643	Sp		Ctrl	UASzfh2RNAi50643	Sp
		0.180723	0.121951	0.141176		0.168675	0.134146	0.258824		0.060241	0.073171	0.117647
		0.109756	0.150685	0.174419		0.170732	0.164384	0.174419		0.073171	0.068493	0.139535
		0.127273	0.175	0.150538		0.072727	0.15	0.172043		0.090909	0.05	0.064516
		0.134615	0.276923	0.125926		0.134615	0.2	0.222222		0.057692	0.076923	0.037037
		0.133333	0.215686	0.119497		0.106667	0.176471	0.207547		0.08	0.058824	0.031447
		0.134021	0.119403	0.212389		0.092784	0.134328	0.20354		0.051546	0.044776	0.097345
		0.135135	0.116883	0.166667		0.202703	0.12987	0.233333		0.067568	0.077922	0.083333
		0.15625	0.169811	0.164286		0.291667	0.188679	0.228571		0.0625	0.037736	0.071429
			0.133333				0.166667				0.05

## Sheet: SupFig2B
			EB Nuclei														Delta+ Nuclei
			w1118	UAS-zfh2RNAiSP	UASzfh2rNAi50643	UAS-zfh2											w1118	UAS-zfh2RNAiSP	UASzfh2rNAi50643	UAS-zfh2
			area	area	area	area											area	area	area	area
			20.845	19.35	12.682	17.038											9.426	15.072	15.794	6.471
			16.81	16.112	20.074	31.925											13.572	13.638	13.651	14.679
			33.077	19.302	19.533	26.49											10.59	8.763	12.286	28.546
			58.595	13.826	26.192	29.136											6.603	7.504	10.286	13.819
			30.366	13.047	13.048	37.487											16.267	11.089	9.524	13.707
			17.129	15.851	11.344	8.543											15.39	12.412	10.514	14.966
			16.214	12.362	8.079	14.456											9.817	6	10.769	12.56
			27.336	21.931	9.603	14.586											4.503	10.825	9.399	13.707
			17.343	15.876	11.254	16.384											6.667	8.809	10.196	10.296
			23.071	11.538	10.857	29.952											11.424	16.737	14.003	11.373
			18.868	14.192	14.615	20.647											11.695	15.333	14.859	10.498
			29.491	16.75	22.476	9.13											13.509	12.796	13.921	11.389
			24.601	13.226	17.417	33.244											13.222	15.78	9.519	14.793
			24.25	20.228	22.014	27.121											8.788	12.27	13.286	17.942
			30.648	8.928	14.409	26.542											15.056	10.116	9.583	8.208
			8.677	9.31	11.584	42.891											14.263	11.771	8.057	8.955
			17.546	17.252	11.265	21.645											19.719	16.113	13.254	11.453
			16.908	15.247		24.245											12.109	10.578	10.727	15.827
			17.117	15.947		18.343											15.026	8.414	11.125	15.297
			17.405	16.249		24.628											12.362	9.909	11.252	12.362
			14.31	25.671		40.897											14.739	10.723	8.865	13.813
			22.653	13.869		38.465											8.311	14.377	11.491	15.839
			16.513	13.71		33.609											15.441	14.074	13.989	28.918
			25.047	16.376		24.964											12.411		14.467	25.665
			22.716	10.743		17.8											13.975		13.687	14.643
			25.761	12.25		50.979											17.628		7.576	16.477
				11.504		35.535											13.991		10.441	13.055
				14.757		40.917											12.699		11.727	22.496
				17.545													20.812		11.425	9.616
				20.204													19.194		16.852	20.363
				14.918													16.275		10.679
				11.972															8.013
				7.897															14.17
				8.693															8.327
				22.114															6.894
																			8.804
																			11.606
																			7.037

## Sheet: SupFig2C
				Nuclear size
				GBEG80
				Control	UAS-zfh2	UAS-zfh2RNAi50643	UAS-zfh2RNAi13305
				17.291	34.972	10.455	24.61
				20.988	35.648	11.125	15.168
				21.469	37.425	20.863	21.186
				12.437	17.509	6.904	7.957
				30.496	16.649	12.014	13.257
				27.217	36.886	12.157	13.51
				15.451	16.053	8.404	14.479
				18.54	31.464	32.084	12.169
				16.638	24.226	9.991	11.984
				12.78	17.131	14.494	10.339
				18.537	15.102	19.249	12.746
				23.133	18.792	15.072	9.233
				23.168	10.199	8.045	6.589
				15.563	18.66	8.206	10.99
				24.672	19.847	13.066	11.695
				19.509	22.375	11.28	5.793
				25.512	14.332	11.709	5.132
				25.601	17.008	7.518	11.271
				31.512	25.706	21.382
				25.993	24.756	12.084
				60.589	22.347	8.522
				29.604	19.955	10.853
				14.713	33.094	7.399
				18.857	16.733	6.42
				8.451	13.848
				11.037	22.08
				19.499	24.587
				14.586	27.1
				16.414	13.945
				14.998	18.621
				19.109	21.674
				10.521	12.943
				12.694	16.489
				13.787	6.698
				14.063	18.018
				17.691	29.901
				15.977	40.711
				16.328	25.611
				13.564	15.954
				19.148	17.279
				14.823
				22.758
				20.538
				21.471
				11.242

## Sheet: SupFig3B
			Type	Sucrose	%	Type	ECC15	%	Type	Paraquat	%
			1	45	0.918367	1	51	0.708333	1	36	0.666667
			2	4	0.0816327	2	17	0.236111	2	15	0.277778
			3	0	0	3	4	0.0555556	3	3	0.0555556
			total	49			72			54

## Sheet: SupFig3C
					Control	Ecc15	Paraquat
					Circ	Circ	Circ
					0.666	0.477	0.382
					0.766	0.589	0.268
					0.49	0.361	0.364
					0.544	0.569	0.298
					0.591	0.451	0.287
					0.637	0.429	0.414
					0.583	0.256	0.321
					0.508	0.283	0.447
					0.658	0.522	0.275
					0.608	0.266	0.33
					0.576	0.122	0.236
					0.652	0.318	0.201
					0.53	0.44	0.282
					0.285	0.561	0.227
					0.554	0.363	0.172
					0.439	0.202	0.517
					0.644	0.443	0.172
					0.604	0.342	0.697
					0.404	0.283	0.432
					0.554	0.557	0.385
					0.614	0.256	0.624
					0.347	0.717	0.606
					0.689	0.456	0.254
					0.557	0.218	0.705
					0.485	0.383	0.583
					0.656	0.229	0.387
					0.439	0.51	0.583
					0.219	0.459	0.478
					0.629	0.462	0.439
					0.447	0.385	0.205
					0.315	0.561	0.372
					0.58	0.569	0.189
					0.427	0.29	0.348
					0.776	0.181	0.427
					0.492	0.221	0.382
						0.468	0.323
						0.549	0.48
						0.45	0.4
						0.287
						0.288
						0.614

## Sheet: Sup3F
			Sox21aFluorescence
			Control	UASzfh2
			35.286	106.877
			26.473	67.164
			29.831	82.891
			30.007	66.628
			24.098	64.301
			17.28	100.775
			19.675	69.13
			27.931	88.294
			1.435	96.695
			27.556	67.106
			28.939	80.557
			31.214	57.246
			30.13	82.599
			38.521	59.293
			34.516	66.622
			33.906	88.971
			86.366	80.624
			146.162	67.127
			94.993	40.569
			15.33	48.248
			28.15	39.813
			33.749	68.589
			31.281	88.719
			31.603	39.303
			40.082	69.879
			23.079	62.836
			38.593	58.08
			27.126	57.904
			48.865	65.838
			40.75	86.196
			31.186	89.585
			27.373	52.324
			27.366	79.508
			43.238	31.049
			35.177	88.488
			35.433	99.083
			35.01	90.804
			47.295	97.985
			38.976	41.889
			33.314	60.155
			35.219
			29.947
			35.671

## Sheet: SupFig4B
			p4EBP signal
			Control	uas-zfh2	UAS-Rheb	ThorRNAi
			7.122	2.76	12.766	-1.153
			5.89	12.564	0.268	-2.314
			6.329	7.599	3.35	-2.147
			5.187	3.72	2.834	-2.804
			1.549	4.813	-0.839	-2.511
			8.166	15.298	2.293	2.205
			5.089	16.771	18.882	-2.384
			5.891	16.928	16.494	-1.615
			1.391	13.711	20.671	-2.834
			1.513	18.414	41.975	-2.027
			1.213	14.551	2.755	-2.013
			2.959	9.402	2.042	1.023
			6.682	7.559	3.393	0.484
			9.052	10.532	8.392	-0.454
			2.086	6.256	4.472	-0.381
			-0.163	5.445	19.065	-1.658
			8.402	9.901	4.927	-0.921
			3.279	5.173	4.438	-2.523
			3.726	5.429	5.949	-0.687
			-0.387	5.505	17.472	-2.289
			21.959	8.341	3.263	-1.682
			1.494	13.633	3.325	0.519
			2.31	32.684	-0.882	1.478
			4.147	31.406	-0.267	-1.522
			2.598	20.71	12.119	0.523
			1.251	19.515	22.475	-1.448
			6.705	9.252	3.234	-1.791
			-1.108	12.734	0.599	-0.73
			2.89		7.05	2.943
			4.994		24.804
			6.648		3.959
			8.3		2.82
			2.453		4.172
			1.848		4.736
			6.565		7.591
			2.954		3.85
			4.205

## Sheet: SupFig4C
				Nuclear size GBEG80
				Control	UAS-Rheb	UAS-zfh2
					17.29	24.091
				28.608	15.421	25.9
				33.805	17.848	27.537
				34.097	22.551	28.129
				31.89	25.714	32.379
				27.261	14.76	13.085
				19.655	16.76	11.999
				16.033	37.513	20.351
				16.878	17.884	17.336
				13.073	10.164	10.782
				14.073	18.699	13.885
				35.655	15.774	33.913
				24.264	15.711	12.841
				30.807	11.495	16.332
				31.189	17.552	18.417
				24.382	24.991	16.52
				24.846	18.55	21.002
				11.624	30.4	18.58
				13.806	16.41	25.8
				14.983	13.095	22.176
				10.607	27.628	22.159
				17.528	19.21	22.148
				6.394	26.561	15.792
				8.745	23.78	15.108
				22.162	26.039	14.35
				14.169	22.387	14.579
				17.068	11.826	12.637
				23.451	18.574	17.053
				26.174	21.963	22.18
				20.779	12.004
				6.789	24.685
				17.029	16.828
				33.116	9.316
				25.996

[truncated: 8 more sheets: SupFig5A, SupFig5B, SupFig5C, SupFig5D, SupFig5E, SupFig5F, SupFig5G, SupFig6B]
